# Supplementary material for: Acinetobacter baumannii and Klebsiella pneumoniae Isolates Obtained from Intensive Care Unit Patients in 2024: General Characterization, Prophages, Depolymerases and Esterases of Phage Origin
Source: Viruses. 2025 Apr 26;17(5):623. doi: 10.3390/v17050623 (PMC12115436; doi:10.3390/v17050623)
Supplement: Supplementary file 1 [file viruses-17-00623-s001.zip]

Archive with 7 entries (7 files):
- Figure_S1.jpg
- Figure_S2.jpg
- Figure_S3.jpg
- Suppl_File_1_Ab_prophage_regions.zip
- Supp_File_2_Kp_prophage_regions.zip
- TableS1_Completeness and metrics of A. baumannii and K. pneumoniae genome assemblies assessed using CheckM2.xlsx
- TableS2_Antibiotic resistance_susceptibility profiles of A.baumannii and K.pneumoniae.xlsx
