# Supplementary material for: Acinetobacter baumannii and Klebsiella pneumoniae Isolates Obtained from Intensive Care Unit Patients in 2024: General Characterization, Prophages, Depolymerases and Esterases of Phage Origin
Source: Viruses. 2025 Apr 26;17(5):623. doi: 10.3390/v17050623 (PMC12115436; doi:10.3390/v17050623)
Supplement: Supplementary file 1 [file viruses-17-00623-s001.zip › TableS1_Completeness and metrics of A. baumannii and K. pneumoniae genome assemblies assessed using CheckM2.xlsx]

## Sheet: quality_report
Name	Completeness	Contamination	Completeness_Model_Used	Translation_Table_Used	Coding_Density	Contig_N50	Average_Gene_Length	Genome_Size	GC_Content	Total_Coding_Sequences	Total_Contigs	Max_Contig_Length	Additional_Notes
ABS09481	100.0	0.06	Neural Network (Specific Model)	11	0.882	123644	303.13193364437535	3974338	0.39	3858	139	248743	None
ABS09493	100.0	0.06	Neural Network (Specific Model)	11	0.882	123644	302.8459347488348	3974641	0.39	3862	146	248743	None
ABS09593	100.0	0.1	Neural Network (Specific Model)	11	0.882	123644	302.6847826086956	3974566	0.39	3864	146	248743	None
ABS2640	100.0	0.17	Neural Network (Specific Model)	11	0.881	188807	306.71811902231667	3926379	0.39	3764	120	364239	None
ABS30421	100.0	0.18	Neural Network (Specific Model)	11	0.882	190736	305.1827277514481	3937639	0.39	3798	139	364239	None
ABS4062	100.0	0.09	Neural Network (Specific Model)	11	0.878	98732	309.85610708310094	3791725	0.39	3586	105	254237	None
ABS4984	100.0	0.09	Neural Network (Specific Model)	11	0.878	98744	309.7045707915273	3792096	0.39	3588	105	254237	None
ABS78057	100.0	0.09	Neural Network (Specific Model)	11	0.878	95071	309.86056887897377	3791845	0.39	3586	106	254237	None
ABS7948	100.0	0.17	Neural Network (Specific Model)	11	0.881	188746	306.8076003188945	3926388	0.39	3763	118	364239	None
ABS81720	100.0	0.17	Neural Network (Specific Model)	11	0.881	188807	306.84263689526847	3926261	0.39	3762	118	364239	None
ABS82146	100.0	0.06	Neural Network (Specific Model)	11	0.882	123644	302.7015273103805	3973807	0.39	3863	149	248743	None
ABS82162	100.0	0.06	Neural Network (Specific Model)	11	0.882	123644	302.6394927536232	3974436	0.39	3864	148	248627	None
ABS82603	100.0	0.06	Neural Network (Specific Model)	11	0.882	105878	302.726378462335	3974309	0.39	3863	146	228679	None
ABS8964	100.0	0.17	Neural Network (Specific Model)	11	0.882	201105	304.53116815086435	3949059	0.39	3818	130	364239	None
ANS7072	100.0	0.05	Neural Network (Specific Model)	11	0.882	167724	302.65580182529334	3943692	0.39	3835	162	340717	None
KPS0683	100.0	0.83	Neural Network (Specific Model)	11	0.876	247851	307.8603759810184	5764328	0.57	5479	166	588567	None
KPS0700	100.0	0.67	Neural Network (Specific Model)	11	0.878	222514	305.86681383370126	5670068	0.57	5436	129	435916	None
KPS08810	100.0	0.04	Neural Network (Specific Model)	11	0.879	440163	309.4939534883721	5665940	0.57	5375	114	770887	None
KPS09487	100.0	1.08	Neural Network (Specific Model)	11	0.877	517924	308.91277143908724	5732042	0.57	5434	125	964335	None
KPS09509	100.0	1.08	Neural Network (Specific Model)	11	0.877	517924	309.8831887802178	5733472	0.57	5419	99	968544	None
KPS10299	100.0	0.09	Neural Network (Specific Model)	11	0.884	418523	315.04634858812074	5478459	0.57	5135	128	660595	None
KPS1073	100.0	1.0	Neural Network (Specific Model)	11	0.878	224760	312.9174243830024	5751530	0.57	5389	140	476268	None
KPS1210	100.0	1.41	Neural Network (Specific Model)	11	0.878	247851	308.4140554247419	5809428	0.57	5521	128	588566	None
KPS20601	100.0	2.21	Neural Network (Specific Model)	11	0.879	262477	311.99737302977235	6071541	0.57	5710	127	649067	None
KPS2894	100.0	0.3	Neural Network (Specific Model)	11	0.88	172186	305.5519216555802	5629601	0.57	5412	158	691437	None
KPS2933	100.0	1.02	Neural Network (Specific Model)	11	0.882	270159	307.82892130379975	5803938	0.57	5553	116	784210	None
KPS2936	100.0	0.53	Neural Network (Specific Model)	11	0.879	180417	306.4644778334261	5626384	0.57	5391	129	447913	None
KPS3178	100.0	1.34	Neural Network (Specific Model)	11	0.878	259735	308.52626827947284	5832368	0.57	5539	114	560597	None
KPS3271	100.0	0.14	Neural Network (Specific Model)	11	0.877	239061	302.6448926720947	5587338	0.57	5404	158	627377	None
KPS3294	100.0	0.14	Neural Network (Specific Model)	11	0.876	259770	303.0407709414381	5588497	0.57	5396	141	627377	None
KPS3995	100.0	0.11	Neural Network (Specific Model)	11	0.877	283654	312.11598926380367	5558929	0.57	5216	83	560767	None
KPS4208	100.0	0.09	Neural Network (Specific Model)	11	0.879	350119	309.6268879358568	5660222	0.57	5363	119	770886	None
KPS43107-1	100.0	1.33	Neural Network (Specific Model)	11	0.878	259735	308.57770148174916	5826131	0.57	5534	117	560597	None
KPS4326	100.0	0.8	Neural Network (Specific Model)	11	0.877	262753	308.6281746756806	5770342	0.57	5473	147	649282	None
KPS4431	100.0	0.66	Neural Network (Specific Model)	11	0.878	144072	305.35361216730035	5754295	0.57	5523	162	368224	None
KPS46086	100.0	0.86	Neural Network (Specific Model)	11	0.881	247855	312.2142170989433	5524580	0.57	5205	123	560597	None
KPS47018	100.0	1.39	Neural Network (Specific Model)	11	0.877	247282	304.49194526242854	6001344	0.57	5773	169	588567	None
KPS4983	100.0	0.17	Neural Network (Specific Model)	11	0.882	502561	320.0354400472534	5517927	0.57	5079	62	1069044	None
KPS6123	100.0	1.29	Neural Network (Specific Model)	11	0.877	448547	310.5781221513218	5814246	0.57	5485	81	733359	None
KPS6186	100.0	1.0	Neural Network (Specific Model)	11	0.882	270159	307.9796322999279	5803896	0.57	5548	123	784211	None
KPS6191	100.0	2.7	Neural Network (Specific Model)	11	0.879	223440	309.07142857142856	5881777	0.57	5586	142	604619	None
KPS6483	100.0	0.76	Neural Network (Specific Model)	11	0.878	220405	307.2858422939068	5850542	0.57	5580	156	448164	None
KPS6724	100.0	0.66	Neural Network (Specific Model)	11	0.879	206064	306.1343669250646	5651463	0.57	5418	132	368214	None
KPS6729	100.0	0.17	Neural Network (Specific Model)	11	0.882	502561	320.01082677165357	5517929	0.57	5080	62	1069044	None
KPS6974	100.0	0.48	Neural Network (Specific Model)	11	0.873	206524	299.2036581076328	5837206	0.57	5686	180	447789	None
KPS6976	100.0	0.14	Neural Network (Specific Model)	11	0.876	239061	302.85706360946745	5598632	0.57	5408	143	627377	None
KPS7051	100.0	0.03	Neural Network (Specific Model)	11	0.88	350119	310.12721260455163	5427389	0.57	5141	102	770886	None
KPS7136	100.0	1.47	Neural Network (Specific Model)	11	0.877	254115	309.2012567324955	5883378	0.57	5570	116	728904	None
KPS7481	100.0	1.41	Neural Network (Specific Model)	11	0.878	262640	309.427766672724	5810983	0.57	5503	111	649059	None
KPS78054	100.0	0.67	Neural Network (Specific Model)	11	0.879	183986	305.34110519552047	5666645	0.57	5447	166	394723	None
KPS78055	100.0	0.67	Neural Network (Specific Model)	11	0.879	187787	305.8079044117647	5668872	0.57	5440	144	447801	None
KPS78133	100.0	0.4	Neural Network (Specific Model)	11	0.878	202944	303.1131583521641	5945464	0.57	5753	165	784085	None
KPS7939	100.0	1.5	Neural Network (Specific Model)	11	0.877	286226	309.7446885781732	5823513	0.57	5507	101	625033	None
KPS8155	100.0	0.88	Neural Network (Specific Model)	11	0.878	344861	310.7731725697061	5628033	0.57	5308	101	735443	None
KPS82148	100.0	1.08	Neural Network (Specific Model)	11	0.877	517924	309.5740365111562	5732994	0.57	5423	114	965922	None
KPS8329	100.0	0.39	Neural Network (Specific Model)	11	0.88	185402	306.01491163475697	5659979	0.57	5432	136	447800	None
KPS8500	100.0	1.25	Neural Network (Specific Model)	11	0.878	247851	308.057668048297	5832332	0.57	5549	134	611129	None
KPS8914	100.0	0.67	Neural Network (Specific Model)	11	0.879	145405	306.0610967979389	5667136	0.57	5434	142	368225	None
KPS8949	100.0	1.47	Neural Network (Specific Model)	11	0.877	253315	309.17662897145937	5884197	0.57	5571	119	728904	None
KPS8961	100.0	0.13	Neural Network (Specific Model)	11	0.884	275764	308.96877409406324	5429146	0.57	5188	92	447801	None
KPS9086	100.0	0.62	Neural Network (Specific Model)	11	0.88	113558	305.9329370239643	5607505	0.57	5383	122	293587	None
KPS9399	100.0	0.64	Neural Network (Specific Model)	11	0.879	206064	306.11184816657453	5659258	0.57	5427	143	368214	None
KPS9733	100.0	1.53	Neural Network (Specific Model)	11	0.877	254127	309.20050807475957	5819192	0.57	5511	118	469610	None
KPS9821	100.0	0.64	Neural Network (Specific Model)	11	0.879	206064	305.9966863033873	5660699	0.57	5432	138	368214	None
KPS9827	100.0	0.29	Neural Network (Specific Model)	11	0.879	215882	305.04377345006253	5819696	0.57	5597	122	435935	None
KPS9940	100.0	1.02	Neural Network (Specific Model)	11	0.882	270159	307.70016207455427	5803648	0.57	5553	124	784199	None
KPS9941	100.0	1.02	Neural Network (Specific Model)	11	0.882	270159	307.8747973338137	5803564	0.57	5551	120	784198	None
