# Supplementary material for: Acinetobacter baumannii and Klebsiella pneumoniae Isolates Obtained from Intensive Care Unit Patients in 2024: General Characterization, Prophages, Depolymerases and Esterases of Phage Origin
Source: Viruses. 2025 Apr 26;17(5):623. doi: 10.3390/v17050623 (PMC12115436; doi:10.3390/v17050623)
Supplement: Supplementary file 1 [file viruses-17-00623-s001.zip › TableS2_Antibiotic resistance_susceptibility profiles of A.baumannii and K.pneumoniae.xlsx]

## Sheet: Acinetobacter baumannii
№	Strain designation	Data of isolation	Penicillins	Carbapenems			Fluoroquinolones		Aminoglycosides			Trimethoprims	Polymyxins	Antibiotic resistance phenotype
			AMC	ETP	IPM	MEM	CIP	LVX	AMI	GEN	TOB	TRP	COL
1	ABS4984	2024-02-07	R	R	R	R	R	R	R	S	S	R	S	XDR
2	ABS4062	2024-02-12	R	R	R	R	R	R	R	S	S	R	S	XDR
3	ANS7072	2024-04-23	R	R	R	R	R	R	R	R	R	R	S	XDR
4	ABS09493	2024-05-02	R	R	R	R	R	R	R	R	R	R	S	XDR
5	ABS09481	2024-05-02	R	R	R	R	R	R	R	R	R	R	S	XDR
6	ABS09593	2024-05-03	R	R	R	R	R	R	R	R	R	R	S	XDR
7	ABS78057	2024-05-02	R	R	R	R	R	R	R	S	S	R	S	XDR
8	ABS82612	2024-05-13	R	R	R	R	R	R	R	R	R	R	S	XDR
9	ABS82603	2024-05-13	R	R	R	R	R	R	R	S	R	R	S	XDR
10	ABS82146	2024-05-13	R	R	R	R	R	R	R	R	R	R	S	XDR
11	ABS30421	2024-05-20	R	R	R	R	R	R	R	R	R	R	S	XDR
12	ABS2640	2024-06-06	R	R	R	R	R	R	R	R	R	R	S	XDR
13	ABS7948	2024-06-04	R	R	R	R	R	R	R	R	R	R	S	XDR
14	ABS1720	2024-07-04	R	R	R	R	R	R	R	R	R	R	S	XDR
15	ABS8964	2024-07-29	R	R	R	R	R	R	R	R	R	R	S	XDR
	AMC	amoxicillin-clavulanate
	ETP	ertapenem
	IPM	imipenem
	MEM	meropenem
	CIP	ciprofloxacin
	LVX	levofloxacin
	AMI	amikacin
	GEN	gentamicin
	TOB	tobramycin
	TRP	trimethoprim– sulfamethoxazole
	COL	colistin

## Sheet: Klebsiella pneumoniae
№	Strain designation	Data of isolation	Penicillins				Cephalosporins			Carbapenems			Monobactams	Fluoroquinolones		Aminoglycosides			Phosphomycins	Sulfonamides	Polymyxins	Antibiotic resistance phenotype
			AMP	AMC	PIT	TZP	CTX	CAZ	FEP	ETP	IPM	MEM	ATM	CIP	LVX	AMI	GEN	TOB	FOS	TRP	COL
1	KPS0683	2024-01-09	R	R	R	R	R	R	R	R	R	R	R	R	R	S	R	R	R	R	R	PDR
2	KPS0700	2024-01-10	R	R	R	R	R	R	R	R	R	R	R	R	R	R	R	R	R	R	R	PDR
3	KPS4326	2024-01-15	R	R	R	R	R	R	S	R	S	R	R	R	R	S	R	R	R	R	R	PDR
4	KPS9399	2024-01-26	R	R	R	R	R	R	R	R	R	R	R	R	R	S	R	R	R	R	R	PDR
5	KPS9821	2024-01-29	R	R	R	R	R	R	R	R	R	R	R	R	R	S	0	R	R	R	R	PDR
6	KPS4208	2024-01-30	S	R	S	R	R	S	R	S	R	R	S	R	S	R	R	S	R	S	S	XDR
7	KPS9827	2024-01-31	R	S	S	R	R	R	R	R	R	R	S	R	S	R	S	S	R	S	S	XDR
8	KPS6724	2024-02-01	R	R	R	R	R	R	R	R	R	R	R	R	R	S	S	R	R	R	R	PDR
9	KPS7051	2024-02-01	R	R	R	R	R	R	R	R	R	R	R	R	R	S	S	R	R	S	S	XDR
10	KPS6729	2024-02-03	R	R	R	R	S	R	S	R	S	S	R	S	R	S	R	R	R	R	R	PDR
11	KPS4983	2024-02-08	R	R	R	R	S	R	S	R	S	S	R	S	R	S	R	R	R	R	R	PDR
12	KPS3995	2024-02-12	R	R	R	R	R	R	R	S	S	S	R	R	R	R	S	R	R	R	S	XDR
13	KPS2933	2024-02-17	R	R	R	R	R	R	R	R	R	R	R	R	R	R	R	R	R	R	S	XDR
14	KPS7481	2024-02-17	R	R	R	R	R	R	R	R	R	R	R	R	R	S	R	R	R	S	S	XDR
15	KPS1210	2024-02-19	R	R	R	R	R	R	R	R	R	R	R	R	R	S	R	R	R	S	S	XDR
16	KPS7939	2024-02-29	R	R	R	R	R	R	R	R	R	R	R	R	R	R	R	R	R	S	S	XDR
17	KPS9733	2024-03-04	R	R	R	R	R	R	R	R	R	R	R	R	R	R	R	R	R	S	S	XDR
18	KPS8329	2024-03-06	R	R	R	R	R	R	R	R	R	R	R	R	R	R	S	R	R	R	S	XDR
19	KPS6974	2024-03-16	R	R	R	R	R	R	R	R	R	R	R	R	R	R	R	R	R	R	S	XDR
20	KPS6976	2024-03-25	R	R	R	R	R	R	R	R	R	R	R	R	R	R	S	R	R	S	S	XDR
21	KPS6483	2024-03-30	R	R	R	R	R	R	R	R	R	R	R	R	R	R	R	R	R	R	S	XDR
22	KPS09487	2024-05-02	R	R	R	R	R	R	R	R	R	R	R	R	R	S	S	S	R	R	S	XDR
23	KPS9086	2024-04-04	R	R	R	R	R	R	R	R	R	R	R	R	R	R	R	R	R	R	S	XDR
24	KPS1073	2024-04-11	R	R	R	R	R	R	R	R	R	R	R	R	R	R	R	R	R	R	S	XDR
25	KPS2936	2024-04-11	R	R	R	R	R	R	R	R	R	R	S	R	R	S	S	S	R	R	S	XDR
26	KPS3294	2024-04-15	R	R	R	R	R	R	R	R	R	R	R	R	R	R	R	R	R	S	S	XDR
27	KPS3178	2024-04-15	R	R	R	R	R	R	R	R	R	R	R	R	R	S	R	R	R	R	S	XDR
28	KPS3271	2024-05-02	R	R	R	R	R	R	R	R	R	R	R	R	R	R	R	R	R	S	S	XDR
29	KPS82148	2024-05-13	R	R	R	R	R	R	R	R	R	R	R	R	R	R	R	R	R	R	S	XDR
30	KPS47018	2024-04-22	R	R	R	R	R	R	R	R	R	R	R	R	R	R	R	R	R	S	R	XDR
31	KPS43107-1	2024-04-22	R	R	R	R	R	R	R	R	R	R	R	R	R	S	R	R	R	S	S	XDR
32	KPS46086	2024-04-24	R	R	R	R	R	R	R	R	R	R	R	R	R	S	R	R	R	R	S	XDR
33	KPS78055	2024-05-02	R	R	R	R	R	R	R	R	R	R	R	R	R	R	R	R	R	S	S	XDR
34	KPS09509	2024-05-02	R	R	R	R	R	R	R	R	R	R	R	R	R	S	S	S	R	R	S	XDR
35	KPS78054	2024-05-02	R	R	R	R	R	R	R	R	R	R	R	R	R	R	S	R	R	R	S	XDR
36	KPS78133	2024-05-03	R	R	R	R	R	R	R	R	R	R	R	R	R	R	R	R	R	R	R	PDR
37	KPS08810	2024-04-04	R	R	R	R	R	R	R	R	R	R	R	R	R	R	R	R	R	R	S	XDR
38	KPS20601	2024-07-08	R	R	R	R	R	R	R	R	R	R	R	R	R	R	R	R	R	S	S	XDR
39	KPS2894	2024-07-08	R	R	R	R	R	R	R	R	R	R	R	R	R	R	R	R	R	R	S	XDR
40	KPS8961	2024-07-29	R	R	R	R	R	R	R	R	R	S	R	R	R	S	S	R	R	R	S	XDR
41	KPS9940	2024-08-05	R	R	R	R	R	R	R	R	R	R	R	R	R	R	S	R	R	R	R	PDR
42	KPS9941	2024-08-05	R	R	R	R	R	R	R	R	R	R	R	R	R	R	S	R	R	R	R	PDR
43	KPS6123	2024-08-12	R	R	R	R	R	R	R	R	R	R	R	R	R	R	R	R	R	R	S	XDR
44	KPS10299	2024-08-04	R	R	R	R	R	R	R	R	R	R	R	R	R	S	S	R	R	S	S	XDR
45	KPS8949	2024-08-15	R	R	R	R	R	R	R	R	R	R	R	R	R	R	R	R	R	S	S	XDR
46	KPS7136	2024-08-19	R	R	R	R	R	R	R	R	R	R	R	R	R	R	R	R	R	S	S	XDR
47	KPS8914	2024-08-19	R	R	R	R	R	R	R	R	R	R	R	R	R	R	S	R	R	R	S	XDR
48	KPS8155	2024-09-10	R	R	R	R	R	R	R	R	R	R	R	R	R	R	S	R	R	R	S	XDR
49	KPS8500	2024-09-16	R	R	R	R	R	R	R	R	R	R	R	R	R	S	R	R	R	S	S	XDR
50	KPS6191	2024-09-16	R	R	R	R	R	R	R	R	R	R	R	R	R	S	R	R	R	S	S	XDR
51	KPS6186	2024-09-16	R	R	R	R	R	R	R	R	R	R	R	R	R	R	S	R	R	R	S	XDR
52	KPS4431	2024-09-17	R	R	R	R	R	R	R	R	R	R	R	R	R	R	R	R	R	R	S	XDR
	AMP	ampicillin		ETP	ertapenem	AMI	amikacin
	AMC	amoxicillin-clavulanate		IPM	imipenem	GEN	gentamicin
	PIT	piperacillin- tazobactam		MEM	meropenem	TOB	tobramycin
	TZP	ticarcillin-clavulanate		ATM	aztreonam	FOS	fosfomycin
	CTX	cefotaxime		CIP	ciprofloxacin	TRP	trimethoprim– sulfamethoxazole
	CAZ	ceftazidime		LVX	levofloxacin	COL	colistin
	FEP	cefepime
